# Supplementary material for: Secondary-Heteroatom-Doping-Derived Synthesis of N, S Co-Doped Graphene Nanoribbons for Enhanced Oxygen Reduction Activity
Source: Nanomaterials (Basel). 2022 Sep 23;12(19):3306. doi: 10.3390/nano12193306 (PMC9565512; doi:10.3390/nano12193306)
Supplement: Supplementary file 1 [file nanomaterials-12-03306-s001.zip]

Archive with 1 entries (1 files):
- nanomaterials-1906131-supplementary.pdf
